# Supplementary material for: Antibacterial and Cytotoxicity Evaluation of New Hydroxyapatite-Based Granules Containing Silver or Gallium Ions with Potential Use as Bone Substitutes
Source: Int J Mol Sci. 2022 Jun 26;23(13):7102. doi: 10.3390/ijms23137102 (PMC9266790; doi:10.3390/ijms23137102)
Supplement: Supplementary file 1 [file ijms-23-07102-s001.zip]

Archive with 1 entries (1 files):
- ijms-1736351-SI.pdf
